# Supplementary material for: Evaluation of qPCR reference genes in two genotypes of Populus for use in photoperiod and low-temperature studies
Source: BMC Res Notes. 2012 Jul 23;5:366. doi: 10.1186/1756-0500-5-366 (PMC3479007; doi:10.1186/1756-0500-5-366)
Supplement: Additional file 1 — BestKeeper input and output data. Cq distributions, descriptive statistics, pairwise correlation analysis tables, correlation coefficient values for first and second analyses. [file 1756-0500-5-366-S1.xls]

## Sheet: Sheet1
Additional file 1. BestKeeper input and output data
Cq distributions, descriptive statistics, pairwise correlation analysis tables, correlation coefficient values for first and second analyses
Mean Cq of technical replicates for each sample
Populus trichocarpa
Shoot tips
18S rRNA	ACT2	ANT	CDC2	CYC063	PT1	TIP4-like	UBQ7
HKG 1	HKG 2	HKG 3	HKG 4	HKG 5	HKG 6	HKG 7	HKG 8	Sample
6.06	16.33	18.81	19.68	16.36	20.33	21.2	17.8	LD Rep 1
6.04	15.79	18.61	19.51	15.98	19.87	20.86	17.49	LD Rep 2
6.06	15.78	18.56	19.59	15.89	19.87	20.91	17.53	LD Rep 3
6.28	16.03	19.59	19.64	15.86	19.99	20.93	17.65	SD 3 weeks Rep 1
6.05	15.84	19.16	19.63	16.84	19.9	20.96	17.67	SD 3 weeks Rep 2
5.76	16.09	19.52	19.69	15.99	19.93	20.89	17.63	SD 3 weeks Rep 3
5.5	16.62	20.44	20.08	15.29	20.25	21.08	17.61	SD 6 weeks Rep 1
4.52	17.15	20.71	20.15	15.82	20.5	21.19	17.8	SD 6 weeks Rep 2
5.13	16.81	20.71	19.87	15.96	20.41	21.08	17.48	SD 6 weeks Rep 3
5.13	16.23	20.25	19.78	15.05	20.1	20.85	16.93	SD 8 weeks Rep 1
5.11	15.73	19.6	19.51	14.84	19.85	20.52	16.98	SD 8 weeks Rep 2
4.07	15.76	19.83	19.56	14.87	19.96	20.59	17.1	SD 8 weeks Rep 3
5.92	16.69	21.36	20.07	15.6	20.32	20.47	17.63	SD 12 weeks + Low Temp Rep 1
6.6	17.39	21.31	20.75	16.13	20.92	20.93	18.53	SD 12 weeks + Low Temp Rep 2
6.15	16.86	20.51	20.16	15.76	20.29	20.5	18.07	SD 12 weeks + Low Temp Rep 3
Young leaves
18S rRNA	ACT2	ANT	CDC2	CYC063	PT1	TIP4-like	UBQ7
HKG 1	HKG 2	HKG 3	HKG 4	HKG 5	HKG 6	HKG 7	HKG 8	Sample
5.89	16.16	18.9	19.53	15.91	19.4	20.96	17.14	LD Rep 1
5.82	15.65	19.01	19.4	15.6	19.32	21.08	17.16	LD Rep 2
5.8	15.07	18.41	19.27	15.42	19.2	20.95	17.2	LD Rep 3
5.43	15.28	19.64	19.01	14.84	18.96	21.07	16.44	SD 3 weeks Rep 1
5.02	15.76	20.31	19.59	15.14	19.39	21.46	16.64	SD 3 weeks Rep 2
5.1	15.53	20.18	19.43	15.22	19.25	21.32	16.77	SD 3 weeks Rep 3
5.5	16.88	25.58	20.75	14.57	20.05	22	16.87	SD 6 weeks Rep 1
5.72	17.34	25.15	20.99	14.77	19.93	22.1	16.98	SD 6 weeks Rep 2
5.55	17.69	26.17	21.14	15.22	20.51	22.64	17.39	SD 6 weeks Rep 3
6.72	17.05	25.85	21.01	14.84	19.91	21.93	16.75	SD 8 weeks Rep 1
6.62	16.98	26	21.17	15.06	19.92	22	16.87	SD 8 weeks Rep 2
6.41	17.03	25.68	20.99	14.96	20.03	21.96	16.92	SD 8 weeks Rep 3
7.07	17.57	27.42	21.1	15.24	19.54	21.38	17.29	SD 12 weeks + Low Temp Rep 1
6.63	17.89	26.96	21.08	15.6	19.45	21.46	17.3	SD 12 weeks + Low Temp Rep 2
6.69	18.04	30.22	21.38	15.73	19.51	21.23	17.42	SD 12 weeks + Low Temp Rep 3
Mature leaves
18S rRNA	ACT2	ANT	CDC2	CYC063	PT1	TIP4-like	UBQ7
HKG 1	HKG 2	HKG 3	HKG 4	HKG 5	HKG 6	HKG 7	HKG 8	Sample
6.33	17.12	24.82	19.93	16.44	21.22	21.78	17.29	LD Rep 1
6.74	17.2	25.73	20.1	15.86	21.22	21.88	16.98	LD Rep 2
6.57	16.75	25.02	19.7	15.93	21.13	21.74	16.97	LD Rep 3
5.78	16.66	24.76	19.59	16.22	21.12	22	16.74	SD 3 weeks Rep 1
5.88	16.19	24.53	19.53	16.37	20.85	21.91	17.09	SD 3 weeks Rep 2
5.9	15.83	23.96	19.03	16.06	20.68	21.64	16.91	SD 3 weeks Rep 3
6.51	16.42	24.57	19.7	15.88	20.49	21.5	16.63	SD 6 weeks Rep 1
6.23	16.71	20.08	19.94	15.94	20.64	21.85	16.97	SD 6 weeks Rep 2
6.65	16.78	25.58	19.8	15.75	20.68	21.7	16.94	SD 6 weeks Rep 3
6.25	16.97	26.82	20.18	16.1	21.06	21.95	16.77	SD 8 weeks Rep 1
6.17	15.96	25.58	19.52	15.9	20.54	21.44	16.73	SD 8 weeks Rep 2
5.39	16.32	26.01	19.81	15.9	20.82	21.59	16.71	SD 8 weeks Rep 3
7.8	17.94	27.05	20.7	15.63	21.01	21.32	17.33	SD 12 weeks + Low Temp Rep 1
8.61	18.53	34.89	21.1	15.35	21.02	21.69	17.4	SD 12 weeks + Low Temp Rep 2
9.46	19.36	33.57	21.66	15.92	21.54	21.93	17.79	SD 12 weeks + Low Temp Rep 3
Bark
18S rRNA	ACT2	ANT	CDC2	CYC063	PT1	TIP4-like	UBQ7
HKG 1	HKG 2	HKG 3	HKG 4	HKG 5	HKG 6	HKG 7	HKG 8	Sample
5.5	15.18	20.38	18.53	15.36	20.3	20.49	16.88	LD Rep 1
5.56	14.81	20.27	18.3	15.2	20.14	20.45	16.64	LD Rep 2
5.5	14.45	19.72	17.93	14.84	20.06	20.16	16.26	LD Rep 3
5.65	14.49	19.13	17.78	15.6	19.99	20.5	16.7	SD 3 weeks Rep 1
5.45	14.65	19.38	18.07	15.8	20.1	20.64	16.91	SD 3 weeks Rep 2
5.52	14.32	18.95	18.05	15.53	19.95	20.45	16.67	SD 3 weeks Rep 3
5.66	15.27	20.99	18.99	16.65	21.07	20.86	17.51	SD 6 weeks Rep 1
5.62	15.08	20.08	18.85	16.53	20.57	20.67	17.12	SD 6 weeks Rep 2
5.16	15.58	20.49	18.95	16.68	20.88	20.88	17.61	SD 6 weeks Rep 3
6.04	17.1	24.94	20.64	17.93	23.23	22.14	18.66	SD 8 weeks Rep 1
6.15	16.68	22.01	20.04	17.54	22.04	21.53	18.68	SD 8 weeks Rep 2
6.22	16.76	23.34	20.36	17.75	22.72	21.89	18.42	SD 8 weeks Rep 3
5.74	17.66	23.15	21	18.65	23.5	21.95	19.29	SD 12 weeks + Low Temp Rep 1
5.77	18.53	25.29	21.85	19.02	24.51	23.01	19.8	SD 12 weeks + Low Temp Rep 2
5.63	17.39	23.48	20.4	17.96	22.69	21.05	18.3	SD 12 weeks + Low Temp Rep 3
Populus tremula x Populus alba
Shoot tips
18S rRNA	ACT2	ANT	CDC2	CYC063	PT1	TIP4-like	UBQ7
HKG 1	HKG 2	HKG 3	HKG 4	HKG 5	HKG 6	HKG 7	HKG 8	Sample
5.29	17.84	20.25	19.26	17.71	21.25	20.33	18.67	LD Rep 1
5.41	17.35	19.87	18.79	17.3	20.95	20.04	18.34	LD Rep 2
5.38	17.57	19.58	18.79	17.27	20.95	20.01	18.54	LD Rep 3
5.66	16.76	19.46	18.65	16.64	20.72	19.48	18.09	SD 3 weeks Rep 1
4.95	16.7	18.47	18.03	16.44	20.6	19.28	17.39	SD 3 weeks Rep 2
5.54	18.06	18.71	18.79	16.85	21	19.8	18.31	SD 3 weeks Rep 3
5.945	17.85	20.85	19.22	16.7	21.26	19.98	18.68	SD 6 weeks Rep 1
5.83	17.81	20.81	18.82	16.63	20.83	19.79	18.87	SD 6 weeks Rep 2
5.835	18.01	20.41	19.34	17.06	21.23	19.98	18.76	SD 6 weeks Rep 3
5.59	17.48	19.86	18.91	15.88	20.72	19.34	18.27	SD 8 weeks Rep 1
5.67	16.93	19.68	18.35	15.95	20.2	19.2	18.12	SD 8 weeks Rep 2
5.435	17.11	19.85	18.37	15.92	20.54	18.92	17.65	SD 8 weeks Rep 3
6.58	17.96	21.51	18.77	15.72	20.47	18.91	17.93	SD 12 weeks + Low Temp Rep 1
7.06	18.61	21.3	19.1	15.44	20.76	19.45	18.03	SD 12 weeks + Low Temp Rep 2
6.29	17.97	20.55	18.79	15.77	20.54	19.04	17.67	SD 12 weeks + Low Temp Rep 3
Young leaves
18S rRNA	ACT2	ANT	CDC2	CYC063	PT1	TIP4-like	UBQ7
HKG 1	HKG 2	HKG 3	HKG 4	HKG 5	HKG 6	HKG 7	HKG 8	Sample
5.35	17.57	20.12	18.88	17.32	20.92	19.94	18.44	LD Rep 1
5.26	16.69	19.05	18.14	16.32	20.2	19.05	17.22	LD Rep 2
5.4	17.16	20	18.56	16.89	20.59	19.67	17.35	LD Rep 3
5.227	17.62	21.24	18.79	16.42	20.7	19.89	17.83	SD 3 weeks Rep 1
5.41	17.5	19.78	18.64	16.7	20.69	19.73	17.55	SD 3 weeks Rep 2
5.4	17.53	19.82	18.54	16.62	20.58	19.62	17.81	SD 3 weeks Rep 3
6.32	18.93	27.39	20.42	15.57	21.41	20.9	17.86	SD 6 weeks Rep 1
6	17.86	25.25	19.7	16.07	21.11	20.79	18.25	SD 6 weeks Rep 2
5.75	18.31	25.82	20.37	16.43	21.84	20.74	18.69	SD 6 weeks Rep 3
6.81	18.08	26.62	20.15	15.16	21.12	20.22	17.87	SD 8 weeks Rep 1
6.84	18.02	26.19	20.33	15.84	21.8	20.26	18.02	SD 8 weeks Rep 2
6.81	18.05	26.26	19.97	15.53	21.25	20.18	17.89	SD 8 weeks Rep 3
6.88	18.79	29.92	19.79	15.87	20.39	19.11	17.54	SD 12 weeks + Low Temp Rep 1
6.67	18.89	28.91	20.04	15.22	20.65	19.42	17.57	SD 12 weeks + Low Temp Rep 2
6.55	18.59	28.25	19.74	15.11	20.3	19.12	17.52	SD 12 weeks + Low Temp Rep 3
Maure leaves
18S rRNA	ACT2	ANT	CDC2	CYC063	PT1	TIP4-like	UBQ7
HKG 1	HKG 2	HKG 3	HKG 4	HKG 5	HKG 6	HKG 7	HKG 8	Sample
6.36	17.46	24.42	19.15	16.63	21.46	20.25	18.83	LD Rep 1
6.41	17.86	24.38	18.81	16.61	21.23	19.91	18.18	LD Rep 2
6.29	17.62	25.54	18.86	16.27	21.69	20.16	18.52	LD Rep 3
6.43	16.83	24.63	18.42	16.21	21.1	19.76	18.35	SD 3 weeks Rep 1
5.91	16.87	24.17	18.7	16.09	21.23	19.92	18.06	SD 3 weeks Rep 2
5.55	16.71	24.11	18.55	16.14	20.93	20.18	18.03	SD 3 weeks Rep 3
6.39	17.58	26.37	19.44	16.08	21.45	20.41	18.47	SD 6 weeks Rep 1
5.75	17.66	26.33	19.87	16.26	21.82	21.03	18.64	SD 6 weeks Rep 2
5.67	18.06	26.26	19.5	15.96	21.8	20.29	18.38	SD 6 weeks Rep 3
5.68	17	25.65	18.68	15.26	20.91	19.41	17.74	SD 8 weeks Rep 1
5.27	16.57	24.69	18.49	15.09	20.69	19.46	17.68	SD 8 weeks Rep 2
4.61	16.65	25.33	18.5	14.97	20.75	19.22	17.5	SD 8 weeks Rep 3
7.89	17.42	29.31	18.31	14.96	19.62	18.07	17.01	SD 12 weeks + Low Temp Rep 1
8.54	17.74	30.7	18.68	15.35	19.94	18.46	17.31	SD 12 weeks + Low Temp Rep 2
8.6	18.53	30.22	19.36	15.96	20.76	19.46	18.22	SD 12 weeks + Low Temp Rep 3
Bark
18S rRNA	ACT2	ANT	CDC2	CYC063	PT1	TIP4-like	UBQ7
HKG 1	HKG 2	HKG 3	HKG 4	HKG 5	HKG 6	HKG 7	HKG 8	Sample
6.54	16.58	20.77	18.43	16.14	21.26	19.58	18.16	LD Rep 1
5.83	16.13	20.47	17.93	15.61	21.26	19.07	17.55	LD Rep 2
5.57	15.77	20.38	17.42	15.31	20.95	19.12	17.5	LD Rep 3
5.57	16.15	20.06	17.61	15.82	21.13	19.52	17.82	SD 3 weeks Rep 1
5.12	15.83	20.61	17.71	15.35	20.82	19.09	17.59	SD 3 weeks Rep 2
5.02	15.88	21.21	18.03	15.66	21.16	19.48	17.84	SD 3 weeks Rep 3
4.67	17	22.12	19.17	16.55	22.45	20.46	18.18	SD 6 weeks Rep 1
4.64	17.39	21.17	18.7	16.19	21.91	20.01	18.42	SD 6 weeks Rep 2
3.86	17.44	22.4	19.37	17.49	22.76	20.89	18.89	SD 6 weeks Rep 3
6.51	16.92	22.79	18.99	16.73	22.57	20.3	18.82	SD 8 weeks Rep 1
6.41	16.47	22.23	18.61	16.35	22.2	20.01	18.01	SD 8 weeks Rep 2
6.06	16.49	21.9	19.15	16.55	22.41	20.06	18.13	SD 8 weeks Rep 3
5.51	17.34	23.67	19.12	16.3	22.24	19.87	18.33	SD 12 weeks + Low Temp Rep 1
5.1	17.77	24.6	19.55	16.07	22.65	20.1	18.13	SD 12 weeks + Low Temp Rep 2
5.17	17.17	23.74	19.09	15.9	22.21	19.66	17.76	SD 12 weeks + Low Temp Rep 3
Descriptive data output
Populus trichocarpa
Shoot tips
	18S	ACT2	ANT	CDC2	CYC	PT1	TIP4	UBQ7
	HKG 1	HKG 2	HKG 3	HKG 4	HKG 5	HKG 6	HKG 7	HKG 8
n	15	15	15	15	15	15	15	15
geo Mean [CP]	5.58094	16.3315	19.9117	19.842	15.7404	20.1639	20.8627	17.589
ar Mean [CP]	5.62533	16.34	19.9313	19.8447	15.7493	20.166	20.864	17.5933
min [CP]	4.07	15.73	18.56	19.51	14.84	19.85	20.47	16.93
max [CP]	6.6	17.39	21.36	20.75	16.84	20.92	21.2	18.53
std dev [± CP]	0.572267	0.464	0.769422	0.268267	0.412889	0.247733	0.185867	0.273333
CV [% CP]	10.173	2.83966	3.86037	1.35183	2.62163	1.22847	0.890849	1.55362
min [x-fold]	-2.74512	-1.48746	-2.65961	-1.26703	-1.84972	-1.24791	-1.30481	-1.59354
max [x-fold]	1.97601	2.01115	2.85227	1.91054	2.11945	1.70488	1.25676	1.94512
std dev [± x-fold]	1.4659	1.36358	1.67236	1.19637	1.31778	1.18007	1.13227	1.20043
Young leaves
	18S rRNA	ACT2	ANT	CDC2	CYC063	PT1	TIP4-like	UBQ7
	HKG 1	HKG 2	HKG 3	HKG 4	HKG 5	HKG 6	HKG 7	HKG 8
n	15	15	15	15	15	15	15	15
geo Mean [CP]	5.97	16.63	23.4	20.37	15.2	19.62	21.56	17.01
ar Mean [CP]	6	16.66	23.7	20.39	15.21	19.62	21.57	17.01
min [CP]	5.02	15.07	18.41	19.01	14.57	18.96	20.95	16.44
max [CP]	7.07	18.04	30.22	21.38	15.91	20.51	22.64	17.42
std dev [± CP]	0.55	0.87	3.43	0.81	0.3	0.35	0.43	0.24
CV [% CP]	9.23	5.22	14.48	3.99	2	1.77	1.99	1.44
min [x-fold]	-1.88	-2.81	-37.05	-2.64	-1.54	-1.59	-1.52	-1.49
max [x-fold]	2.09	2.53	139	2.05	1.62	1.87	2.07	1.34
std dev [± x-fold]	1.45	1.79	9.91	1.72	1.22	1.26	1.33	1.18
Mature leaves
	18S rRNA	ACT2	ANT	CDC2	CYC063	PT1	TIP4-like	UBQ7
	HKG 1	HKG 2	HKG 3	HKG 4	HKG 5	HKG 6	HKG 7	HKG 8
n	15	15	15	15	15	15	15	15
geo Mean [CP]	6.61	16.96	25.98	20.01	15.95	20.93	21.73	17.01
ar Mean [CP]	6.68	16.98	26.2	20.02	15.95	20.93	21.73	17.02
min [CP]	5.39	15.83	20.08	19.03	15.35	20.49	21.32	16.63
max [CP]	9.46	19.36	34.89	21.66	16.44	21.54	22	17.79
std dev [± CP]	0.78	0.7	2.34	0.49	0.19	0.25	0.16	0.24
CV [% CP]	11.71	4.11	8.93	2.43	1.2	1.17	0.75	1.42
min [x-fold]	-2.26	-2.11	-71.55	-2.01	-1.5	-1.37	-1.32	-1.31
max [x-fold]	6.73	4.88	630.93	3.24	1.4	1.53	1.2	1.73
std dev [± x-fold]	1.69	1.59	4.77	1.38	1.14	1.18	1.11	1.18
Bark
	18S rRNA	ACT2	ANT	CDC2	CYC063	PT1	TIP4-like	UBQ7
	HKG 1	HKG 2	HKG 3	HKG 4	HKG 5	HKG 6	HKG 7	HKG 8
n	15	15	15	15	15	15	15	15
geo Mean [CP]	5.67	15.81	21.35	19.28	16.69	21.4	21.1	17.67
ar Mean [CP]	5.68	15.86	21.44	19.32	16.74	21.45	21.11	17.7
min [CP]	5.16	14.32	18.95	17.78	14.84	19.95	20.16	16.26
max [CP]	6.22	18.53	25.29	21.85	19.02	24.51	23.01	19.8
std dev [± CP]	0.2	1.19	1.81	1.12	1.12	1.33	0.66	0.93
CV [% CP]	3.59	7.51	8.44	5.79	6.72	6.21	3.13	5.25
min [x-fold]	-1.41	-2.67	-5.66	-2.91	-3.53	-2.78	-1.89	-2.7
max [x-fold]	1.44	6.02	17.36	6.26	4.92	8.97	3.65	4.52
std dev [± x-fold]	1.15	2.22	3.35	2.11	2.12	2.44	1.56	1.86
Populus tremula x Populus alba
Shoot tips
	18S rRNA	ACT2	ANT	CDC2	CYC063	PT1	TIP4-like	UBQ7
	HKG 1	HKG 2	HKG 3	HKG 4	HKG 5	HKG 6	HKG 7	HKG 8
n	15	15	15	15	15	15	15	15
geo Mean [CP]	5.74214	17.5928	20.0599	18.7955	16.4722	20.7992	19.5651	18.2163
ar Mean [CP]	5.76433	17.6007	20.0773	18.7987	16.4853	20.8013	19.57	18.2213
min [CP]	4.95	16.7	18.47	18.03	15.44	20.2	18.91	17.39
max [CP]	7.06	18.61	21.51	19.34	17.71	21.26	20.33	18.87
std dev [± CP]	0.393867	0.440622	0.685156	0.247733	0.570311	0.248089	0.392	0.355911
CV [% CP]	6.83282	2.50344	3.41258	1.31782	3.45951	1.19266	2.00307	1.95327
min [x-fold]	-1.70415	-1.81616	-3.08968	-1.72266	-2.02196	-1.55222	-1.58402	-1.78489
max [x-fold]	2.42747	1.9735	2.79785	1.47238	2.32627	1.40236	1.71092	1.58137
std dev [± x-fold]	1.3035	1.34516	1.58577	1.18141	1.46783	1.1817	1.30186	1.27062
Young leaves
	18S rRNA	ACT2	ANT	CDC2	CYC063	PT1	TIP4-like	UBQ7
	HKG 1	HKG 2	HKG 3	HKG 4	HKG 5	HKG 6	HKG 7	HKG 8
n	15	15	15	15	15	15	15	15
geo Mean [CP]	6.01	17.96	24.02	19.46	16.06	20.9	19.9	17.82
ar Mean [CP]	6.05	17.97	24.31	19.47	16.07	20.9	19.91	17.83
min [CP]	5.23	16.69	19.05	18.14	15.11	20.2	19.05	17.22
max [CP]	6.88	18.93	29.92	20.42	17.32	21.84	20.9	18.69
std dev [± CP]	0.61	0.52	3.45	0.7	0.56	0.42	0.49	0.3
CV [% CP]	10.07	2.88	14.17	3.61	3.49	1.99	2.45	1.67
min [x-fold]	-1.69	-2.34	-33.9	-2.55	-1.91	-1.67	-1.82	-1.53
max [x-fold]	1.8	1.91	65.95	1.98	2.36	2	2.02	1.84
std dev [± x-fold]	1.51	1.42	10.16	1.61	1.46	1.32	1.39	1.22
Mature leaves
	18S rRNA	ACT2	ANT	CDC2	CYC063	PT1	TIP4-like	UBQ7
	HKG 1	HKG 2	HKG 3	HKG 4	HKG 5	HKG 6	HKG 7	HKG 8
n	15	15	15	15	15	15	15	15
geo Mean [CP]	6.26585	17.3617	26.0595	18.8827	15.8462	21.0164	19.7188	18.0543
ar Mean [CP]	6.35667	17.3707	26.1407	18.888	15.856	21.0253	19.7327	18.0613
min [CP]	4.61	16.57	24.11	18.31	14.96	19.62	18.07	17.01
max [CP]	8.6	18.53	30.7	19.87	16.63	21.82	21.03	18.83
std dev [± CP]	0.816444	0.4792	1.64613	0.384	0.486667	0.476978	0.575467	0.413244
CV [% CP]	12.8439	2.75867	6.29721	2.03304	3.06929	2.26859	2.91631	2.28801
min [x-fold]	-3.06031	-1.69749	-3.98757	-1.50215	-1.83025	-2.78616	-3.18237	-2.07963
max [x-fold]	4.83895	2.18322	26.9102	2.01673	1.70682	1.80348	2.51083	1.72261
std dev [± x-fold]	1.73586	1.38223	3.04028	1.29614	1.38922	1.38015	1.4751	1.322
Bark
	18S rRNA	ACT2	ANT	CDC2	CYC063	PT1	TIP4-like	UBQ7
	HKG 1	HKG 2	HKG 3	HKG 4	HKG 5	HKG 6	HKG 7	HKG 8
n	15	15	15	15	15	15	15	15
geo Mean [CP]	5.39	16.68	21.83	18.58	16.13	21.86	19.81	18.07
ar Mean [CP]	5.44	16.69	21.87	18.59	16.13	21.87	19.81	18.08
min [CP]	3.86	15.77	20.06	17.42	15.31	20.82	19.07	17.5
max [CP]	6.54	17.77	24.6	19.55	17.49	22.76	20.89	18.89
std dev [± CP]	0.6	0.56	1.13	0.59	0.43	0.61	0.42	0.33
CV [% CP]	11.01	3.36	5.15	3.17	2.66	2.81	2.14	1.81
min [x-fold]	-2.81	-1.83	-3.52	-2.28	-1.74	-2.14	-1.68	-1.49
max [x-fold]	2.18	2.08	7.11	1.99	2.54	1.94	2.14	1.78
std dev [± x-fold]	1.5	1.46	2.14	1.49	1.34	1.51	1.33	1.25
Pairwise correlation analysis
Populus trichocarpa
Shoot tips
vs.	18S rRNA	ACT2	ANT	CDC2	CYC063	PT1	TIP4-like	UBQ7
HKG 2	0.108	-	-	-	-	-	-	-
p-value	0.702851	-	-	-	-	-	-	-
HKG 3	-0.145	0.814	-	-	-	-	-	-
p-value	0.605047	0.001	-	-	-	-	-	-
HKG 4	0.243	0.93	0.805	-	-	-	-	-
p-value	0.384489	0.001	0.001	-	-	-	-	-
HKG 5	0.626	0.159	-0.24	0.124	-	-	-	-
p-value	0.0126484	0.571831	0.389639	0.660123	-	-	-	-
HKG 6	0.141	0.95	0.746	0.916	0.188	-	-	-
p-value	0.6186	0.001	0.00140248	0.001	0.502327	-	-	-
HKG 7	0.053	0.236	-0.179	0.088	0.508	0.282	-	-
p-value	0.852244	0.394836	0.520776	0.754053	0.0528495	0.308442	-	-
HKG 8	0.63	0.684	0.317	0.746	0.639	0.696	0.26	-
p-value	0.0117134	0.00492813	0.251552	0.00140248	0.0104377	0.00398983	0.349749	-
HKG 9
p-value
HKG 10
p-value
BestKeeper vs.	18S rRNA	ACT2	ANT	CDC2	CYC063	PT1	TIP4-like	UBQ7
coeff. of corr. [r]	0.81	0.655	0.36	0.718	0.639	0.66	0.223	0.892
p-value	0.001	0.00797278	0.187872	0.00257019	0.0104377	0.00738186	0.426996	0.001
Young leaves
vs.	18S rRNA	ACT2	ANT	CDC2	CYC063	PT1	TIP4-like	UBQ7
HKG 2	0.645	-	-	-	-	-	-	-
p-value	0.00948065	-	-	-	-	-	-	-
HKG 3	0.668	0.947	-	-	-	-	-	-
p-value	0.00645122	0.001	-	-	-	-	-	-
HKG 4	0.669	0.956	0.964	-	-	-	-	-
p-value	0.00632823	0.001	0.001	-	-	-	-	-
HKG 5	0.2	-0.001	-0.158	-0.178	-	-	-	-
p-value	0.472453	1	0.571831	0.527012	-	-	-	-
HKG 6	0.185	0.649	0.605	0.744	-0.397	-	-	-
p-value	0.508433	0.00877827	0.0168568	0.00145622	0.142765	-	-	-
HKG 7	0.051	0.575	0.564	0.684	-0.579	0.942	-	-
p-value	0.859928	0.0251249	0.028669	0.00492813	0.0237391	0.001	-	-
HKG 8	0.452	0.542	0.404	0.429	0.64	0.233	0.016	-
p-value	0.090267	0.0365629	0.135849	0.11101	0.0102389	0.40537	0.953068	-
HKG 9
p-value
HKG 10
p-value
BestKeeper vs.	18S rRNA	ACT2	ANT	CDC2	CYC063	PT1	TIP4-like	UBQ7
coeff. of corr. [r]	0.799	0.961	0.963	0.97	-0.008	0.61	0.517	0.532
p-value	0.001	0.001	0.001	0.001	0.976523	0.015616	0.0482352	0.0408685
Mature leaves
vs.	18S rRNA	ACT2	ANT	CDC2	CYC063	PT1	TIP4-like	UBQ7
HKG 2	0.939	-	-	-	-	-	-	-
p-value	0.001	-	-	-	-	-	-	-
HKG 3	0.823	0.805	-	-	-	-	-	-
p-value	0.001	0.001	-	-	-	-	-	-
HKG 4	0.918	0.976	0.812	-	-	-	-	-
p-value	0.001	0.001	0.001	-	-	-	-	-
HKG 5	-0.563	-0.443	-0.519	-0.492	-	-	-	-
p-value	0.029	0.098	0.047	0.062	-	-	-	-
HKG 6	0.531	0.716	0.531	0.629	0.117	-	-	-
p-value	0.042	0.003	0.042	0.012	0.681	-	-	-
HKG 7	-0.028	0.155	0.014	0.092	0.485	0.524	-	-
p-value	0.922	0.578	0.961	0.747	0.067	0.045	-	-
HKG 8	0.843	0.855	0.653	0.799	-0.194	0.667	0.139	-
p-value	0.001	0.001	0.008	0.001	0.49	0.007	0.619	-
HKG 9
p-value
HKG 10
p-value
BestKeeper vs.	18S rRNA	ACT2	ANT	CDC2	CYC063	PT1	TIP4-like	UBQ7
coeff. of corr. [r]	0.964	0.962	0.917	0.943	-0.477	0.663	0.088	0.845
p-value	0.001	0.001	0.001	0.001	0.072	0.007	0.754	0.001
Bark
vs.	18S rRNA	ACT2	ANT	CDC2	CYC063	PT1	TIP4-like	UBQ7
HKG 2	0.537	-	-	-	-	-	-	-
p-value	0.039	-	-	-	-	-	-	-
HKG 3	0.615	0.955	-	-	-	-	-	-
p-value	0.015	0.001	-	-	-	-	-	-
HKG 4	0.58	0.99	0.962	-	-	-	-	-
p-value	0.023	0.001	0.001	-	-	-	-	-
HKG 5	0.55	0.959	0.901	0.969	-	-	-	-
p-value	0.033	0	0.001	0.001	-	-	-	-
HKG 6	0.588	0.985	0.97	0.992	0.963	-	-	-
p-value	0.021	0.001	0.001	0.001	0.001	-	-	-
HKG 7	0.618	0.919	0.917	0.944	0.919	0.954	-	-
p-value	0.014	0.001	0.001	0.001	0.001	0.001	-	-
HKG 8	0.574	0.972	0.912	0.979	0.98	0.973	0.954	-
p-value	0.025	0.001	0.001	0.001	0.001	0.001	0.001	-
HKG 9
p-value
HKG 10
p-value
BestKeeper vs.	18S rRNA	ACT2	ANT	CDC2	CYC063	PT1	TIP4-like	UBQ7
coeff. of corr. [r]	0.65	0.983	0.97	0.993	0.969	0.993	0.957	0.98
p-value	0.009	0.001	0.001	0.001	0.001	0.001	0.001	0.001
Populus tremula x Populus alba
Shoot tips
vs.	18S rRNA	ACT2	ANT	CDC2	CYC063	PT1	TIP4-like	UBQ7
HKG 2	0.696	-	-	-	-	-	-	-
p-value	0.00398983	-	-	-	-	-	-	-
HKG 3	0.806	0.65	-	-	-	-	-	-
p-value	0.001	0.00861093	-	-	-	-	-	-
HKG 4	0.4	0.755	0.584	-	-	-	-	-
p-value	0.140427	0.00114122	0.0224274	-	-	-	-	-
HKG 5	-0.616	-0.082	-0.321	0.321	-	-	-	-
p-value	0.014465	0.76892	0.244135	0.244135	-	-	-	-
HKG 6	-0.165	0.42	0.069	0.754	0.747	-	-	-
p-value	0.55882	0.118807	0.806495	0.00116275	0.00137637	-	-	-
HKG 7	-0.314	0.248	-0.066	0.611	0.883	0.882	-	-
p-value	0.255325	0.374329	0.814073	0.015616	0.001	0.001	-	-
HKG 8	-0.039	0.382	0.272	0.731	0.622	0.721	0.812	-
p-value	0.890806	0.160082	0.326336	0.00196984	0.0133976	0.00242748	0.001	-
HKG 9
p-value
HKG 10
p-value
BestKeeper vs.	18S rRNA	ACT2	ANT	CDC2	CYC063	PT1	TIP4-like	UBQ7
coeff. of corr. [r]	0.659	0.862	0.788	0.905	0.129	0.562	0.457	0.651
p-value	0.00752535	0.001	0.001	0.001	0.646142	0.029213	0.0871696	0.00861093
Young leaves
vs.	18S rRNA	ACT2	ANT	CDC2	CYC063	PT1	TIP4-like	UBQ7
HKG 2	0.75	-	-	-	-	-	-	-
p-value	0.00127685	-	-	-	-	-	-	-
HKG 3	0.906	0.916	-	-	-	-	-	-
p-value	0.001	0.001	-	-	-	-	-	-
HKG 4	0.818	0.836	0.885	-	-	-	-	-
p-value	0.001	0.001	0.001	-	-	-	-	-
HKG 5	-0.845	-0.682	-0.823	-0.691	-	-	-	-
p-value	0.001	0.00512129	0.001	0.00430812	-	-	-	-
HKG 6	0.284	0.282	0.278	0.681	-0.084	-	-	-
p-value	0.304084	0.308442	0.317297	0.00522071	0.76892	-	-	-
HKG 7	0.081	0.201	0.146	0.533	-0.004	0.871	-	-
p-value	0.77639	0.472453	0.605047	0.0408685	0.992173	0.001	-	-
HKG 8	-0.011	0.188	0.11	0.437	0.208	0.757	0.74	-
p-value	0.968701	0.502327	0.695652	0.103668	0.455065	0.00107906	0.00160002	-
HKG 9
p-value
HKG 10
p-value
BestKeeper vs.	18S rRNA	ACT2	ANT	CDC2	CYC063	PT1	TIP4-like	UBQ7
coeff. of corr. [r]	0.886	0.881	0.944	0.977	-0.717	0.562	0.416	0.358
p-value	0.001	0.001	0.001	0.001	0.00261963	0.029213	0.122883	0.190859
Mature leaves
vs.	18S rRNA	ACT2	ANT	CDC2	CYC063	PT1	TIP4-like	UBQ7
HKG 2	0.639	-	-	-	-	-	-	-
p-value	0.0104377	-	-	-	-	-	-	-
HKG 3	0.834	0.601	-	-	-	-	-	-
p-value	0.001	0.0178503	-	-	-	-	-	-
HKG 4	0.039	0.66	0.139	-	-	-	-	-
p-value	0.890806	0.00738186	0.6186	-	-	-	-	-
HKG 5	-0.007	0.354	-0.394	0.495	-	-	-	-
p-value	0.976523	0.196949	0.145136	0.0610967	-	-	-	-
HKG 6	-0.515	0.159	-0.579	0.657	0.722	-	-	-
p-value	0.0491268	0.571831	0.0237391	0.00782076	0.00238173	-	-	-
HKG 7	-0.502	0.094	-0.58	0.681	0.751	0.948	-	-
p-value	0.0568342	0.739287	0.0232938	0.00522071	0.00125314	0.001	-	-
HKG 8	-0.217	0.301	-0.432	0.686	0.874	0.904	0.902	-
p-value	0.438086	0.274855	0.107283	0.00474232	0.001	0.001	0.001	-
HKG 9
p-value
HKG 10
p-value
BestKeeper vs.	18S rRNA	ACT2	ANT	CDC2	CYC063	PT1	TIP4-like	UBQ7
coeff. of corr. [r]	0.816	0.894	0.653	0.569	0.42	0.05	0.057	0.323
p-value	0.001	0.001	0.00828573	0.0265888	0.118807	0.859928	0.836923	0.240492
Bark
vs.	18S rRNA	ACT2	ANT	CDC2	CYC063	PT1	TIP4-like	UBQ7
HKG 2	-0.352	-	-	-	-	-	-	-
p-value	0.197	-	-	-	-	-	-	-
HKG 3	-0.131	0.792	-	-	-	-	-	-
p-value	0.639	0.001	-	-	-	-	-	-
HKG 4	-0.216	0.888	0.854	-	-	-	-	-
p-value	0.438	0.001	0.001	-	-	-	-	-
HKG 5	-0.198	0.651	0.447	0.767	-	-	-	-
p-value	0.478	0.009	0.095	0.001	-	-	-	-
HKG 6	-0.178	0.832	0.814	0.95	0.829	-	-	-
p-value	0.527	0.001	0.001	0.001	0.001	-	-	-
HKG 7	-0.331	0.742	0.562	0.831	0.946	0.892	-	-
p-value	0.226	0.002	0.029	0.001	0.001	0.001	-	-
HKG 8	-0.169	0.698	0.445	0.708	0.905	0.744	0.878	-
p-value	0.546	0.004	0.097	0.003	0.001	0.001	0.001	-
HKG 9
p-value
HKG 10
p-value
BestKeeper vs.	18S rRNA	ACT2	ANT	CDC2	CYC063	PT1	TIP4-like	UBQ7
coeff. of corr. [r]	0.389	0.65	0.738	0.793	0.647	0.812	0.633	0.644
p-value	0.152	0.009	0.002	0.001	0.009	0.001	0.011	0.009
Pairwise correlation analyses with (1st analysis) and without (2nd analysis) genes determined to have a st. dev. of Cq values greater than 1. Pearson's coefficient of correlation [r] and p-value.
Populus trichocarpa
1st analysis			2nd analysis
Shoot tips	Coeff. of corr. [r]	p-value
UBQ7	0.892	0.001
18S rRNA	0.81	0.001
CDC2	0.718	0.00257019
PT1	0.66	0.00738186
ACT2	0.655	0.00797278
CYC063	0.639	0.0104377
ANT	0.36	0.187872
TIP4-like	0.223	0.426996
Young leaves	Coeff. of corr. [r]	p-value	Young leaves	Coeff. of corr. [r]	p-value
CDC2	0.97	0.001	CDC2	0.924	0.001
ANT	0.963	0.001	ACT2	0.923	0.001
ACT2	0.961	0.001	18S rRNA	0.862	0.001
18S rRNA	0.799	0.001	UBQ7	0.617	0.0141906
PT1	0.61	0.015616	PT1	0.573	0.025604
UBQ7	0.532	0.0408685	TIP4-like	0.439	0.101901
TIP4-like	0.517	0.0482352	CYC063	0.126	0.653115
CYC063	-0.008	0.976523
Mature leaves	Coeff. of corr. [r]	p-value	Mature leaves	Coeff. of corr. [r]	p-value
18S rRNA	0.964	0.001	ACT2	0.982	0.001
ACT2	0.962	0.001	18S rRNA	0.976	0.001
CDC2	0.943	0.001	CDC2	0.952	0.001
ANT	0.917	0.001	UBQ7	0.892	0.001
UBQ7	0.845	0.001	PT1	0.679	0.00542541
PT1	0.663	0.007	TIP4-like	0.127	0.653115
TIP4-like	0.088	0.754	CYC063	-0.429	0.11101
CYC063	-0.477	0.072
Bark	Coeff. of corr. [r]	p-value	Bark	Coeff. of corr. [r]	p-value
CDC2	0.993	0.001	TIP4-like	0.949	0.001
PT1	0.993	0.001	UBQ7	0.941	0.001
ACT2	0.983	0.001	18S rRNA	0.809	0.001
UBQ7	0.98	0.001
ANT	0.97	0.001
CYC063	0.969	0.001
TIP4-like	0.957	0.001
18S rRNA	0.65	0.009
Populus tremula x Populus alba
1st analysis			2nd analysis
Shoot tips	Coeff. of corr. [r]	p-value
CDC2	0.905	0.001
ACT2	0.862	0.001
ANT	0.788	0.001
18S rRNA	0.659	0.00752535
UBQ7	0.651	0.00861093
PT1	0.562	0.029213
TIP4-like	0.457	0.0871696
CYC063	0.129	0.646142
Young leaves	Coeff. of corr. [r]	p-value	Young leaves	Coeff. of corr. [r]	p-value
CDC2	0.977	0.001	CDC2	0.97	0.001
ANT	0.944	0.001	18S rRNA	0.799	0.001
18S rRNA	0.886	0.001	ACT2	0.783	0.001
ACT2	0.881	0.001	PT1	0.743	0.00151208
PT1	0.562	0.029213	TIP4-like	0.594	0.0196346
TIP4-like	0.416	0.122883	UBQ7	0.53	0.0424074
UBQ7	0.358	0.190859	CYC063	-0.564	0.028669
CYC063	-0.717	0.00261963
Mature leaves	Coeff. of corr. [r]	p-value	Mature leaves	Coeff. of corr. [r]	p-value
ACT2	0.894	0.001	ACT2	0.852	0.001
18S rRNA	0.816	0.001	18S rRNA	0.677	0.00553078
ANT	0.653	0.00828573	CYC063	0.649	0.00877827
CDC2	0.569	0.0265888	CDC2	0.627	0.0124079
CYC063	0.42	0.118807	UBQ7	0.543	0.0365629
UBQ7	0.323	0.240492	TIP4-like	0.277	0.317297
TIP4-like	0.057	0.836923	PT1	0.268	0.335561
PT1	0.05	0.859928
Bark	Coeff. of corr. [r]	p-value	Bark	Coeff. of corr. [r]	p-value
PT1	0.812	0.001	PT1	0.721	0.00242748
CDC2	0.793	0.001	CDC2	0.686	0.00474232
ANT	0.738	0.002	CYC063	0.638	0.0104377
ACT2	0.65	0.009	UBQ7	0.637	0.0106403
CYC063	0.647	0.009	TIP4-like	0.585	0.022006
UBQ7	0.644	0.009	ACT2	0.533	0.0408685
TIP4-like	0.633	0.011	18S rRNA	0.516	0.0491268
18S rRNA	0.389	0.152
